# Supplementary material for: Enhancing Mechanical Properties of Graft-Type Nanocomposites Using Organically Modified SiO2 and Polypropylene Containing Reactive Methoxy Groups
Source: Polymers (Basel). 2022 Jan 30;14(3):563. doi: 10.3390/polym14030563 (PMC8838797; doi:10.3390/polym14030563)
Supplement: Supplementary file 1 [file polymers-14-00563-s001.zip]

Archive with 1 entries (1 files):
- polymers-1565339-supplementary.pdf
